# Supplementary material for: A systematic review of the use and reporting of evaluation frameworks within evaluations of physical activity interventions
Source: Int J Behav Nutr Phys Act. 2020 Aug 24;17:107. doi: 10.1186/s12966-020-01013-7 (PMC7444034; doi:10.1186/s12966-020-01013-7)
Supplement: Supplementary file 1 — Additional file 1. Study Characteristics. A summary of data extracted related to study characteristics to assess the context and circumstances in which evaluation frameworks have been used. [file 12966_2020_1013_MOESM1_ESM.xlsx]

## Sheet: Study Characteristics
Intervention Name	Reference	Country of study	Study Aim	Intervention Population	Sample Size	Setting	Intervention Function(s)	Activities	Study Design	Data Collection & Outcome Measures Reported	Framework(s) Used
WAVE~Ripples for Change (WAVE)	Meng Y, Wong SS, Manore MM, Patton-López M. WAVE~Ripples for Change Obesity Two-Year Intervention in High School Soccer Players: Process Evaluation, Best Practices, and Youth Engagement. Nutrients. 2018;10(6):711.	USA	Reports the process data on program fidelity, best practices for intervention implementation, youth and coach engagement, and youth application of knowledge and skills for the two-year WAVE~Ripples for Change (WAVE) obesity prevention intervention.	Children & Youth (soccer players)	100 participants, 9 providers	Other Community Setting	Education, Training	Face to face sport nutrition lessons, physical activity assessments, team building workshops, virtual world learning tool	Mixed methods process evaluation	Physical activity, Diet, Anthropometric measures, Demographics, Fidelity, Implementation, Engagement, Knowledge sharing	CDC Framework - Introduction to Program Evaluation for Public Health Programs: A Self-Study Guide
Albany Physical Activity and Nutrition (APAN )	Blackford K, Lee A, James AP, Waddell T, Hills AP, Anderson AS, et al. Process evaluation of the Albany Physical Activity and Nutrition (APAN) program, a home-based intervention for metabolic syndrome and associated chronic disease risk in rural Australian adults. Health Promotion Journal of Australia. 2017;28(1):8-14.	Australia	Describes the process evaluation of the APAN intervention program to gain an insight into the link between intervention elements and outcomes.	Adults (Metabolic Syndrome)	201 participants	Other Community Setting	Education	Printed resources & website provided information, phone based motivational interviewing	Mixed methods process evaluation of an RCT	Physical activity, Health & Anthropometric measures, Economic analysis, Fidelity, Dose delivered, Dose received, Reach, Recruitment, Context	Developing a Process-Evaluation Plan for Assessing Health Promotion Program Implementation: A How-To Guide
Exercise Counselling	McCarthy MM, Dickson VV, Katz SD, Sciacca K, Chyun DA. Process evaluation of an exercise counseling intervention using motivational interviewing. Applied Nursing Research. 2015;28(2):156-62.	USA	Process evaluation of an exercise counseling intervention using motivational interviewing (MI).	Adults (Heart disease, Ethnic minority)	20 partcipants	Health Care Setting	Training	Exercise counseling using motivational interviewing (MI)	Process evaluation of pilot study (pre- post-test)	Demographics, Physical activity, Functional status, Quality of life, Vascular status, Recruitment, Retention, Fidelity, Dose, Context	Developing a Process-Evaluation Plan for Assessing Health Promotion Program Implementation: A How-To Guide
Newham’s Every Child a Sports Person (NECaSP)	Curry WB, Dagkas S, Wilson M. Newham's every child a sports person (NECaSP): A summative process evaluation of a school- and community-based intervention in east London, United Kingdom. Journal of Physical Activity and Health. 2016;13(10):1124-31.	UK	Reports on a mixed-methods summative process evaluation of the NECaSP programme. Secondary aims include identification of barriers and facilitators to intervention delivery.	Children or Youth	1226 children, 192 parents, 14 teachers	School	Education, Enablement, Training	Sessions to introduce a range of sports, alteration to physical education curriculum	Process evaluation of a case series intervention	Physical activity, Sitting time, Participation	Developing a Process-Evaluation Plan for Assessing Health Promotion Program Implementation: A How-To Guide
Partnerships for Active Children in Elementary Schools (PACES)	Webster CA, Weaver RG, Egan CA, Brian A, Vazou S. Two-year process evaluation of a pilot program to increase elementary children's physical activity during school. Evaluation and Program Planning. 2018;67:200-6.	USA	To examine implementation processes in elementary classrooms during a 2-year pilot intervention program, Partnerships for Active Children in Elementary Schools (PACES). Examined the effect of PACES on the extent of movement integration (MI) and changes in teachers’ perceptions regarding MI.	Children or Youth	12 teachers	School	Training	Faciliation of a community of practice, participatory research and service learning for teachers	Mixed methods process evaluation	Movement Integration, Teachers perceptions of intervention	Developing a Process-Evaluation Plan for Assessing Health Promotion Program Implementation: A How-To Guide
ToyBox-study	De Craemer M, Verloigne M, De Bourdeaudhuij I, Androutsos O, Iotova V, Moreno L, et al. Effect and process evaluation of a kindergarten-based, family-involved cluster randomised controlled trial in six European countries on four- to six-year-old children's steps per day: the ToyBox-study. International Journal of Behavioral Nutrition & Physical Activity. 2017;14:1-16.	Europe	To examine the effect of the ToyBox-intervention on increasing European four- to six-year-old children’s steps per day, and examine if a higher process evaluation score from teachers and parents was related to a more favourable effect on steps per day.	Children or Youth	309 pre-schools from 6 European countries, 2040 children	School	Education, Enablement, Environmental restructuring, Training	Play based	CRCT (pre-post-test) & process evaluation	Steps per day, Fidelity, Dose delivered, Dose received, Satisfaction	Developing a Process-Evaluation Plan for Assessing Health Promotion Program Implementation: A How-To Guide.
Fueling Learning through Exercise (FLEX)	Wright CM, Chomitz VR, Duquesnay PJ, Amin SA, Economos CD, Sacheck JM. The FLEX study school-based physical activity programs - Measurement and evaluation of implementation. BMC Public Health. 2019;19(1).	USA	A primary aim of the FLEX Study was to evaluate the relative impact of these two programs on children’s school-time and total daily MVPA, to quantify the extent to which the programs, which by design are different, were implemented in study schools, and help explain primary outcome results.	Children or Youth (Low Socio-Economic Group)	13 schools	School	Enablement, Incentivisation, Training	100 Mile Club walking/running program or CHALK/Just Move classroom activity break physcial activity program	CRCT	Physical activity, Demographics, Implementation, Fidelity, Dose, Reach, Receptivity, Sustainability	Evaluation: A Systematic Approach
Girls Active	Harrington DM, Davies MJ, Bodicoat DH, Charles JM, Chudasama YV, Gorely T, et al. Effectiveness of the 'Girls Active' school-based physical activity programme: A cluster randomised controlled trial. International Journal of Behavioral Nutrition & Physical Activity. 2018;15(1):N.PAG-N.PAG.	England	Explores the effectiveness of the ‘Girls Active’ school-based physical activity programme.	Children or Youth (Girls)	1752 pupils, 20 Schools	School	Modelling, Training	Staff training, peer role models, funding	CRCT	Physical activity, Anthropometric measures, Sedentary time, Psychosocial measures, Cost analysis	Logic Model
Girls on the Run (GOTR)	Ullrich-French S, Cole AN, Montgomery AK. Evaluation development for a physical activity positive youth development program for girls. Evaluation and Program Planning. 2016;55:67-76.	USA	A description of the development process and initial pilot testing of a physicl activity Positive Youth Development (PYD) program evaluation using an approach that emphasized Community Based Participatory Research values.	Children or Youth (Girls)	104 participants	School	Education, Enablement, Training	Physical activity sessions and education	Process evaluation pilot test	Emotional self-efficacy, Prosocial norms, Perceived competence for physical activity, Physical self-worth, Autonomy support	Logic model
Healthy Start	Chow AF, Leis A, Humbert L, Muhajarine N, Engler-Stringer R. Healthy start – Départ santé: A pilot study of a multilevel intervention to increase physical activity, fundamental movement skills and healthy eating in rural childcare centres. Canadian Journal of Public Health. 2016;107(3):e312-e8.	Canada	To evaluate the impact of a multimodal physical activity and healthy eating intervention, to determine whether Healthy Start contributed to increases in physical activity levels, improvements in fundamental movement skills and healthier eating behaviours, and to describe educators’ perceptions of Healthy Start and its influence on the provision of physical activity and healthy eating opportunitie…	Children or Youth	69 children, 19 providers	School	Education, Training	Healthy Start Implementation Manual; Healthy Opportunities for Preschoolers physical activity resources; Food Flair healthy eating resource; and ongoing support for educators	Waiting list RCT	Physical activity, Gross motor skills, Menus, Policy assessment	Logic Model
School–Community Linked Physical Activity Intervention	Griffiths LA, Griffiths MA. Evaluation of a School–Community Linked Physical Activity Intervention Targeting 7- to 12-Year-Olds: A Sociocultural Perspective. American Journal of Health Education. 2019.	England	Reports findings of an independent evaluation of a multicomponent school–community physical intervention to increase awareness of the importance of physical activity, increase physical activity levels and physical fitness, and reduce levels of childhood obesity.	Children or Youth	57 schools, 7407 students	School	Education, Enablement, Environmental restructuring, Modelling, Training	Phase 1 was an ducational component of DVD and 10 days of circuit training sessions, phase 2 was 4 weeks of supervised exercise sessions and relocation of gym equipment	Mixed methods quasi-experimental matched controlled trial	Physical activity, Physical fitness, Anthropometric measures, Attitudes to physical activity, Perceptions of the programme	Logic Model
Mothers And dauGhters daNcing togEther Trial (MAGNET)	Burkart S, St. Laurent CW, Alhassan S. Process evaluation of a culturally-tailored physical activity intervention in African-American mother-daughter dyads. Preventive Medicine Reports. 2017;8:88-92.	America	To describe process evaluation data including intervention fidelity, dosage, quality, participant responsiveness, and program reach for the Mothers And dauGhters daNcing togEther Trial (MAGNET).	Children or Youth and Mothers	76 mother-daughter diads	School	Education, Modelling	Dance	Process evaluation of RCT	Physical activity, Anthropometric measures, Fidelity, Dose, Reach, Adaptation	Model of Implementation
Action 3.30	Jago R, Sebire SJ, Davies B, Wood L, Banfield K, Edwards MJ, et al. Increasing children's physical activity through a teaching-assistant led extracurricular intervention: Process evaluation of the action 3:30 randomised feasibility trial. BMC Public Health. 2015;15(1).	England	The aim of this paper is to report the process evaluation results including intervention fidelity, implementation, context and how intervention components and trial design could be improved before proceeding to a definitive RCT.	Children or Youth	10 schools	School	Education, Enablement, Training	Staff training & after school physical activity sessions	Mixed methods process evaluation & feasibility study	Enjoyment levels, Attendance, Reasons for non attendance, Fidelity, Implementation, Context, Revisions	MRC Guidance for Development & Evaluation of Complex Interventions
Bristol Girls Dance Project (BGDP)	Jago R, Edwards MJ, Sebire SJ, Tomkinson K, Bird EL, Banfield K, et al. Effect and cost of an after-school dance programme on the physical activity of 11-12 year old girls: The Bristol Girls Dance Project, a school-based cluster randomised controlled trial. International Journal of Behavioral Nutrition and Physical Activity. 2015;12(1).	England	To examine the effectiveness and cost of an after-school dance intervention at increasing the physicl activity levels of Year 7 girls (age 11–12).	Children or Youth	571 partcipants	School	Education, Enablement, Modelling	Dance, Training of instructors	CRCT	Physical activity, Psychosocial outcomes, Quality of life, Intervention costs	MRC Guidance for Development & Evaluation of Complex Interventions
Bristol Girls Dance Project (BGDP)	Sebire SJ, .Jago R, Banfield K, Edwards MJ, Campbell R, Kipping R, et al. Results of a feasibility cluster randomised controlled trial of a peer-led school-based intervention to increase the physical activity of adolescent girls (PLAN-A). International Journal of Behavioral Nutrition and Physical Activity. 2018;15(1).	England	To assess recruitment and retention rates, estimate data provision and quality, estimate the potential effect of the intervention on accelerometer-derived week-day physical activity, identify and collect the data needed to cost the intervention and estimate the sample size required to conduct a definitive trial.	Children or Youth (Girls)	427 recruited	School	Education, Enablement, Modelling, Training	Dance, Training of instructors	CRCT feasibility study	Physical activity, Demographics, Recruitment, Retention, Cost	MRC Guidance for Development & Evaluation of Complex Interventions
GoActive	Corder K, Brown HE, Schiff A, van Sluijs EM. Feasibility study and pilot cluster-randomised controlled trial of the GoActive intervention aiming to promote physical activity among adolescents: outcomes and lessons learnt. BMJ open. 2016;6(11):e012335.	England	To assess the feasibility of study recruitment and consent procedures and the implementation of the intervention. The aim was to assess preliminary effectiveness and to test full study procedures, including measurement logistics, randomisation and training of intervention facilitators outside of the research team.	Children or Youth	460 participants	School	Enablement, Incentivisation, Modelling, Training	8-week intervention of weekly activities encouraged by mentors and in-class peer leaders. Students gain points for trying activities as a competition	CRCT feasability & pilot	Physical activity, Anthropometric measures, Acceptbility, Changes required, Well-being, Emotionality, Activity, Shyness and Sociability (EAS)	MRC Guidance for Development & Evaluation of Complex Interventions
Movement as Medicine	Avery L, Charman SJ, Taylor L, Flynn D, Mosely K, Speight J, et al. Systematic development of a theory-informed multifaceted behavioural intervention to increase physical activity of adults with type 2 diabetes in routine primary care: Movement as Medicine for Type 2 Diabetes. Implementation Science. 2016;11(1).	England	Describes the systematic development of an evidence-informed physical activity behavioural intervention for use during routine primary care consultations.	Adults (Diabetes)	30 patients	Health Care Setting	Education, Training	Development of online training for healthcare providers and patient toolkit	Phase I & Phase II—Mixed methods pilot study with fidelity assessment	Theoretical Domains Framework constructs, Acceptability, Feasibility, Fidelity	MRC Guidance for Development & Evaluation of Complex Interventions
STAND (Sedentary Time ANd Diabetes)	Biddle SJ, Edwardson CL, Wilmot EG, Yates T, Gorely T, Bodicoat DH, et al. A randomised controlled trial to reduce sedentary time in young adults at risk of type 2 diabetes mellitus: project STAND (Sedentary Time ANd Diabetes). PLoS One. 2015;10(12):e0143398.	England	Process evaluation to gather data from participants and workshop educators concerning delivery of the workshop and participant behaviour change strategies with the objective of better understanding the trial outcome findings.	Adults (Diabetes)	71 participants	Health Care Setting	Education, Environmental restructuring, Persuasion	3 hour group based eductaional workshop to reduce sedentary time & 6 week motivational follow up phone call, self-monitoring and prompting accelerometer	Process evaluation of RCT	Sedentary time, Satisfaction, Awareness of risk	MRC Guidance for Development & Evaluation of Complex Interventions
Bristol Girls Dance Project (BGDP)	Sebire SJ, Kesten JM, Edwards MJ, May T, Banfield K, Tomkinson K, et al. Using self-determination theory to promote adolescent girls' physical activity: Exploring the theoretical fidelity of the Bristol Girls Dance Project. Psychology of Sport and Exercise. 2016;24:100-10.	England	Process evaluation of the BDGP to examine the processes underpinning the intervention which may help to explain its effects. The BGDP was a cluster-randomised controlled trial designed to examine the effectiveness and cost-effectiveness of an after-school dance-based intervention in increasing the MVPA of Year 7 girls.	Children or Youth (Girls)	10 instructors, 9 schools	School	Enablement, Training	Dance, Training of instructors	Process evaluation of a CRCT	Dose, Attendance, Fidelity, Enjoyment, Exertion, Reach	MRC Guidance for Process Evaluation of Complex Interventions
Bristol Girls Dance Project (BGDP)	Sebire SJ, Edwards MJ, Kesten JM, May T, Banfield KJ, Bird EL, et al. Process evaluation of the Bristol girls dance project. BMC Public Health. 2016;16(1):1-13.	England	To report the theory-based process evaluation of the Bristol Girls' Dance Project.	Children or Youth (Girls)	281 participants, 10 instructors	School	Education, Enablement, Training	Dance	Mixed methods process evaluation	Instructors experiences of training and intervention, Delivery, Participants perceptions of autonomy support	MRC Guidance for Process Evaluation of Complex Interventions
Lifestyle Physical Activity for Older Women (LPAW)	Lefler LL, .Jones S, Harris B. Key Strategies for Physical Activity Interventions Among Older Women: Process Evaluation of a Clinical Trial. American Journal of Health Promotion. 2018;32(3):561-70.	USA	To describe the experiences of older women regarding uptake and maintenance of the physical activity intervention, salience of intervention components, acceptability of procedures, and the barriers and facilitators of physical activity to support effective implementation of future programs.	Older People (Women)	20 participants	Health Care Setting	Education	Educational booklet and Motivational Interviewing	Phenomenological qualitative process evaluation of a single-blinded RCT	Physical activity, Stage of Change, Self-efficacy, Barriers & Benefits of physical activity	MRC Guidance for Process Evaluation of Complex Interventions
PACE-UP primary care pedometer based walking trial	Furness C, Howard E, Limb E, Cook DG, Kerry S, Wahlich C, et al. Relating process evaluation measures to complex intervention outcomes: findings from the PACE-UP primary care pedometer-based walking trial. Trials. 2018;19:1-N.PAG	England	Process evaluation investigates the relationship between the fidelity and quality of implementation, the context of the intervention and the main trial outcomes.	Adults	1023 recruited	Health Care Setting	Education, Enablement, Training	Walking	Three-armed RCT & process evaluation	Physical activity, Attendance, Dose delivered, Fidelity	MRC Guidance for Process Evaluation of Complex Interventions
We Act	Bonde AH, Stjernqvist NW, Sabinsky MS, Maindal HT. Process evaluation of implementation fidelity in a Danish health-promoting school intervention. BMC Public Health. 2018;18(1):N.PAG-N.PAG.	Denmark	The purpose of this study was to evaluate implementation fidelity and interacting context factors in the intervention schools.	Children or Youth	289 children, 22 teachers in 4 schools	School	Education, Training	Health education programme, Social media & app	Process evaluation of a quasi-experimental controlled trial	Reach, Dose, Delivery, Context	MRC Guidance for Process Evaluation of Complex Interventions
Healingo Fit (Health Integrated Gaming Online)	Dadaczynski K, Schiemann S, Backhaus O. Promoting physical activity in worksite settings: Results of a German pilot study of the online intervention Healingo fit. BMC Public Health. 2017;17(1).	Germany	A pilot study to explore effectiveness of a pedometer-based and gamified worksite physical activity intervention, Healingo Fit.	Adults	144 participants	Workplace	Education, Enablement, Incentivisation, Modelling	Pedometer and online intervention to provide information, goal setting, role models	Waiting list RCT	Physical activity, Intention to do physical activity, Self-efficacy	Outcome Model
Supporting Physical Activity in the Childcare Environment (SPACE)	Tucker P, Vanderloo LM, Johnson AM, Burke SM, Irwin JD, Gaston A, et al. Impact of the Supporting Physical Activity in the Childcare Environment (SPACE) intervention on preschoolers' physical activity levels and sedentary time: A single-blind cluster randomized controlled trial. International Journal of Behavioral Nutrition and Physical Activity. 2017;14(1).	Canada	To examine the effectiveness of the SPACE intervention on preschoolers’ physcial activity levels and sedentary time during childcare hours (compared to standard care).	Children or Youth	338 children, 22 providers	School	Enablement, Environmental restructuring, Training	Play based activities	Single-blind CRCT	Physical activity, BMI, Demographics	PRECEDE PROCEED
Group fitness intervention in a supportive housing facility	Sofija E, Plugge M, Wiseman N, Harris N. 'This is the beginning of the new me': Process evaluation of a group fitness intervention to promote wellbeing in formerly homeless individuals. BMC Public Health. 2018;18(1).	Australia	Reports the findings of a process evaluation that examined the implementation of a pilot group fitness intervention.	Adults (homeless in supported housing)	24 participants	Other Community Setting	Enablement, Training	Group Fitness	Process evaluation of pilot study	Attendance, Implementation, Context, Recruitment, Reach, Dose delivered, Dose received, Satisfaction, Fidelity	Process Evaluation for Public Health
Physical Activity Consultation (PAC)	Matthews L, Kirk A, McCallum M, Mutrie N, Gold A, Keen A. The feasibility of a physical activity intervention for adults within routine diabetes care: a process evaluation. Practical Diabetes. 2017;34(1):7-12a.	Scotland	Process evaluation to explore the feasibility of a 12-month pilot physical activity consultation intervention delivered for adults within routine diabetes care.	Adults (Diabetes)	89 participants	Health Care Setting	Education, Training	12 month physical activity consultation guidelines, delivered 30 minute face to face & 5 monthly follow up consultations	Process evaluation of a pilot service evaluation	Physical activity, Anthropometric measures, Well-being, Demographics, Attendance, Participation, Fidelity, Implementation	Process Evaluation for Public Health
5-As (assess, advise, agree, assist, arrange) for physcial activity counselling	Galaviz KI, Estabrooks PA, Ulloa EJ, Lee RE, Janssen I, Lopez y Taylor J, et al. Evaluating the effectiveness of physician counseling to promote physical activity in Mexico: an effectiveness-implementation hybrid study. Translational Behavioral Medicine. 2017;7(4):731-40.	Mexico	The purpose of this study was to evaluate the implementation and effectiveness of a pragmatic strategy aimed to improve physician physical activity counseling and patient physical activity.	Adults	305 physicians, 683 patients	Health Care Setting	Training	Physician training for physician physical activity counseling 3 hours by expert	Effectiveness-implementation type 2 hybrid design	Reach, Adoption, Implementation, Training cost, Maintenance, Effectiveness (physical activity & quality of life)	RE-AIM
Active Children through Incentive Vouchers - Evaluation (ACTIVE)	Christian D, Todd C, Hill R, Rance J, Mackintosh K, Stratton G, et al. Active children through incentive vouchers - evaluation (ACTIVE): a mixed-method feasibility study. BMC Public Health. 2016;16(1):1-10.	Wales	This study aimed to conduct a phase 1 feasibility study of the ACTIVE (Active Children through Incentive Vouchers - Evaluation) scheme among adolescents in a deprived community, in order to assess acceptability of the study design and explore the effects of physical activity, fitness and motivation to exercise.	Children or Youth (Low Socio-Economic Group)	115 pupils	School	Education, Incentivisation	Vouchers for activtities or equipment, advice from trained facilitator	Mixed methods Phase 1 feasibility study	Physical activity, Aerobic fitness, Satisfaction, Barriers, Acceptability	RE-AIM
Children’s Hospital at Montefiore Joining Academics and Movement (CHAM JAM)	Reznik M, Wylie-Rosett J, Kim M, Ozuah PO. A classroom-based physical activity intervention for urban kindergarten and first-grade students: A feasibility study. Childhood Obesity. 2015;11(3):314-24.	USA	Feasibility study to evaluate the short-term impact of CHAM JAM on pedometer-determined physical activity levels during the school day.	Children or Youth (Low Socio-Economic Group)	988 students	School	Education, Enablement	Aerobic Activty	Feasibility CRCT	Physical activity, Anthropometric measure, Reach, Effectiveness, Adoption, Implementation, Maintenance	RE-AIM
COMMUNIty-wide Campaign To promote Exercise (COMMUNICATE)	Kamada M, Kitayuguchi J, Abe T, Taguri M, Inoue S, Ishikawa Y, et al. Community-wide intervention and population-level physical activity: A 5-year cluster randomized trial. International Journal of Epidemiology. 2018;47(2):642-53.	Japan	Evaluated the effectiveness of a 5-year community wide intervention for promoting physical activity in middle-aged and older adults using a cluster RCT design.	Adults	4414 participants	Other Community Setting	Education, Enablement, Persuasion	Walking, Stretching & Muscle-strengthening, social marketing	CRCT	Physical activity, Health & Anthropometric Measures, Awareness of intervention, Dose, Implementation	RE-AIM
Enhance®Fitness (EF)	Kohn M, Belza B, Petrescu-Prahova M, Miyawaki CE. Beyond Strength: Participant Perspectives on the Benefits of an Older Adult Exercise Program. Health Education and Behavior. 2015;43(3):305-12.	USA	To describe the expected and experienced benefits among older adult participants in EF, and the implications for program dissemination, particularly program reach, implementation and maintenance.	Older People	20 participants	Other Community Setting	Enablement	60 minute classes 3 times per week, includes cardiovascular, strength, flexibility, and balance exercises	Qualitative process evaluation	Perceived benefits, Functional status, Social interaction, Demographics	RE-AIM
Enhance®Fitness (EF)	Petrescu-Prahova M, Belza B, Kohn M, Miyawaki C. Implementation and Maintenance of a Community-Based Older Adult Physical Activity Program. Gerontologist. 2016;56(4):677-86.	USA	To examine the implementation and maintenance of EF at early-adopter YMCA-affiliated sites.	Older people	32 providers	Other Community Setting	Enablement	60 minutes activity sessions including cardiovascular & strength training, balance, posture, and flexibility exercises	Qualitative process evaluation	Experience including barriers and facilitators, Benefits of intervention, Recruitment, Fitness, Instructor performance, Demographics	RE-AIM
Faith, Activity, and Nutrition (FAN)	Wilcox S, Saunders RP, Kaczynski AT, Forthofer M, Sharpe PA, Goodwin C, et al. Faith, Activity, and Nutrition Randomized Dissemination and Implementation Study: Countywide Adoption, Reach, and Effectiveness. American Journal of Preventive Medicine. 2018;54(6):776-85.	USA	Phase 1 study to describe the trajectory from early formative work to an effectiveness trial, and dissemination and implementation study; and to report countywide adoption, reach, and effectiveness of FAN.	General population attending churches	1308 surveys completed	Other Community Setting	Education, Enablement, Modelling, Training	Training, information, demonstrations, activity breaks, role models, funding	CRCT and process evaluation	Physical activity, Diet, Adoption, Reach, Implementation, Maintenance	RE-AIM
Fit Extension (FitEx) and Active Living Every Day (ALED)	Harden SM, Johnson SB, Almeida FA, Estabrooks PA. Improving physical activity program adoption using integrated research-practice partnerships: an effectiveness-implementation trial. Translational Behavioral Medicine. 2017;7(1):28-38.	USA	To compare an integrated research-practice partnership-developed physical activity program (FitEx) to an evidence-based program developed through the typical efficacy-effectiveness-dissemination pipeline model (Active Living Every Day, ALED) using RE-AIM.	Adults	36 providers, 1097 partcicipants in FitEX, 27 participants in ALED	Other Community Setting	Enablement, Training	Training for health educators	Effectiveness-implementation hybrid type 3 trial, CRCT	Physical activity, Adoption, Implementation measures, Maintenance, Reach,	RE-AIM
Guided Walking Program	Baba CT, Martins Oliveira I, Ferreira Silva AE, Vieira LM, Cerri NC, Florindo AA, et al. Evaluating the impact of a walking program in a disadvantaged area: using the RE-AIM framework by mixed methods. BMC Public Health. 2017;17:1-11.	Brazil	To assess the effectiveness of a Guided Walking Program in a high social vulnerability context, using the RE-AIM framework.	Adults (Low Socio-Economic Group)	195 users of health centres	Health Care Setting	Education, Enablement, Incentivisation	5 weekly health promotion sessions of supervised physical activity & education (Walking, Exercise & Zumba)	Mixed methods quasi-experimental	Physical activity, Socio-demographic data, Reach, Adoprtion, Implementation, Maintenance	RE-AIM
Healthy Kids Out of School (HKOS)	Economos CD, Anzman-Frasca S, Koomas AH, Bakun PJ, Brown CM, Brown D, et al. Dissemination of healthy kids out of school principles for obesity prevention: A RE-AIM analysis. Preventive Medicine. 2019;119:37-43.	America	An initiative that aims to address childhood obesity by promoting healthy eating and physical activity during out-of-school-time (OST), to evaluate the dissemination of the intervention strategies in two volunteer-led organizations.	Children or Youth	530 surveys completed by leaders at baseline, 294 at follow up	Other Community Setting	Education, Incentivisation, Training	Health education, and incentives for awards	Evaluation of dissemination	Physical activity, Diet, Demographics, Reach, Adoption, Implementation, Maintenance	RE-AIM
Healthy Start-Départ Santé	Ward S, Chow AF, Humbert ML, Belanger M, Muhajarine N, Vatanparast H, et al. Promoting physical activity, healthy eating and gross motor skills development among preschoolers attending childcare centers: Process evaluation of the Healthy Start-Depart Sante intervention using the RE-AIM framework. Evaluation and Program Planning. 2018;68:90-8.	Canada	Process evaluation aimed to report the reach, effectiveness, adoption, implementation and maintenance of the Healthy Start-Départ Santé intervention.	Children or Youth	140 centres, 3268 preschoolers enrolled	School	Education, Training	Range of physical activities	Process evaluation of RCT	Reach, Uptake of intervention, Adoption, Implementation, Maintenance	RE-AIM
Healthy Together (HT)	Jung ME, Bourne JE, Gainforth HL. Evaluation of a community-based, family focused healthy weights initiative using the RE-AIM framework. International Journal of Behavioral Nutrition and Physical Activity. 2018;15(1).	Canada	Evaluated a physical activity and healthy eating family program (Healthy Together) using the RE-AIM framework.	Children or Youth	277 participants (126 caregivers, 151 children), 39 staff	Other Community Setting	Education, Enablement, Training	5 weekly sessions of 2.5 hours providing information, skills and experiences to support healthy food and activity choices, 15–30 minutes of play-based physical activity, 30–60 minutes of group discussion and 45–60 minutes of cooking and eating together.	Mixed methods process evaluation	Reach, Recruitment, Knoweldge, Efficacy, Percieved social support, Physical activity, Healthy sating & screen time behaviours, Adoption, Implementation, Maintenance	RE-AIM
I am Moving, I am Learning (IMIL)	Allar I, .Jones E, Elliott E, Kristjansson A, Taliaferro A, Mann M, et al. The perceived impact of i am moving, i am learning on physical activity and family involvement: A preliminary investigation. American Journal of Health Behavior. 2017;41(6):683-92.	US	To determine the perceived impact of IMIL on physical activity levels, along with family and community involvement in a Head Start program in Illinois.	Children or Youth	113 families, 37 family service workers	School	Education, Enablement, Training	Train the trainer 3 day workshops, curriculum support that includes a variety of learning activities, music, and other resources	Qualitative study	Family involvement, Perceptions of impact, Barriers to implementation	RE-AIM
ManUp	Caperchione CM, Duncan M, Kolt GS, Vandelanotte C, Rosenkranz RR, Maeder A, et al. Examining an Australian physical activity and nutrition intervention using RE-AIM. Health Promotion International. 2016;31(2):450-8.	Australia	To evaluate the translational impact of a physical activity and nutrition intervention in a real-world setting using RE-AIM, to assess uptake, dissemination and maintenance.	Adults (Men)	312 interviewed, 73 participated	Other Community Setting	Education	IT-based intevention (website and app)	Process evaluation of dissemination phase	Reach, Awareness, Adoption, Implementation, Maintenance	RE-AIM
Physical Activity, Sports, and Health Plan (PAFES)	Gonzalez-Viana A, Violan Fors M, Castell Abat C, Rubinat Masot M, Oliveras L, Garcia-Gil J, et al. Promoting physical activity through primary health care: the case of Catalonia. BMC Public Health. 2018;18(1):N.PAG-N.PAG.	Catelonia, Spain	To evaluate the process and impact of scaling up a complex intervention (PAFES) implemented in Catalonia.	Adults (Heart Disease)	645 Champions, 22158 population	Health Care Setting	Education, Enablement, Environmental restructuring, Training	Guidance and support, sharing resources and information, healthy routes, train the trainer workshops	Process & outcome evaluation	Physical activity, Reach, Effectiveness, Adoption, Implementation, Maintenance	RE-AIM
Promotora led Community Health Program for Latinas	Schwingel A, Gálvez P, Linares D, Sebastião E. Using a Mixed-Methods RE-AIM Framework to Evaluate Community Health Programs for Older Latinas. Journal of Aging and Health. 2017;29(4):551-93.	USA	Used the RE-AIM framework to evaluate a promotora-led community health program designed for Latinas aged 50 and older that sought to improve physical activity, nutrition, and stress management.	Older People (Latinos)	34 participants	Other Community Setting	Education, Training	6 months active phase and 3 month maintenance phase of individual meetings, educational workshops & follow up motivational phone calls	Mixed methods process evaluation	Physical activity, Diet, Well-being, Maintenance, Adoption, Implementation	RE-AIM
Recreovia program (RCP) & Academia da Cidade program (ACP)	Paez DC, Reis RS, Parra DC, Hoehner CM, Sarmiento OL, Barros M, et al. Bridging the gap between research and practice: an assessment of external validity of community-based physical activity programs in Bogotá, Colombia, and Recife, Brazil. Translational Behavioral Medicine. 2015;5(1).	Latin America	To assess, report, and compare the external validity of the Recreovia program (RCP) in Colombia, and the Academia da Cidade program (ACP) in Brazil.	General population	17 key informants	Other Community Setting	Education, Enablement	Aerobics, Dance, Strength & stretching exercises	Survey & interview	Reach, Effectiveness, Adoption, Implementation, Maintenance	RE-AIM
Sport England funded project	Koorts HG, F. Mixed method evaluation of a community-based physical activity program using the RE-AIM framework: Practical application in a real-world setting Energy balance-related behaviors. BMC Public Health. 2015;15(1).	UK	To present findings from a RE-AIM evaluation of a community-based physical activity program, and review the methodological challenges faced when applying RE-AIM in practice.	Children or Youth	409 participants	Other Community Setting	Enablement, Training	Provision of multiple sports at leisure facilities as after school and holiday sessions	Mixed methods case study	Reach, Adoption, Effectiveness, Implementation, Maintenance	RE-AIM
Stair Climbing	Bellicha A, Kieusseian A, Fontvieille A-M, Tataranni A, Copin N, Charreire H, et al. A multistage controlled intervention to increase stair climbing at work: effectiveness and process evaluation. International Journal of Behavioral Nutrition and Physical Activity. 2016;13:1-9.	France	To evaluate under real-life conditions the short- and long-term effectiveness of a worksite stair-climbing intervention using an objective measurement of stair climbing and a controlled design; and to perform a process evaluation of the intervention.	Adults	1328 participants	Workplace	Persuasion	Stair walking	RCT (pre- post-test)	Stair climb counts/day/100 employees, Adoption, Implementation	RE-AIM
Strategies To Enhance Practice (STEPs) in YMCA-operated ASPs, LET US Play principles	Beets MW, Glenn Weaver R, Brazendale K, Turner-Mcgrievy G, Saunders RP, Moore JB, et al. Statewide dissemination and implementation of physical activity standards in afterschool programs: Two-year results. BMC Public Health. 2018;18(1).	USA	To report the two year outcomes from this statewide initiative.	Children or Youth	97 programmes	Other Community Setting	Enablement, Training	Professional development training for staff, modifying programme structure to facilitate opportunities fro physical activity	Single group quasi-experimental pre- post-design	Physical activity, Reach, Adoption, Implementation	RE-AIM
Strategies To Enhance Practice (STEPs) in YMCA-operated ASPs, LET US Play principles	Beets MW, Glenn Weaver R, Turner-McGrievy G, Saunders RP, Webster CA, Moore JB, et al. Evaluation of a statewide dissemination and implementation of physical activity intervention in afterschool programs: a nonrandomized trial. Translational Behavioral Medicine. 2017;7(4):690-701.	USA	To evaluate the effectiveness of STEPs when disseminated and implemented across 97 YMCA-operated ASPs in one southeastern state.	Children or Youth	97 programmes	Other Community Setting	Enablement, Training	Professional development training for staff, modifying programme structure to facilitate opportunities fro physical activity	Single group quasi-experimental pre- post-design	Demographics, Reach, Adoption, Effectiveness (Physical Activity), Implementation	RE-AIM
Sustainability via Active Garden Education (SAGE)	Lee RE, Parker NH, Soltero EG, Ledoux TA, Mama SK, McNeill L. Sustainability via Active Garden Education (SAGE): results from two feasibility pilot studies. BMC Public Health. 2017;17:1-11.	US	This study tested the efficacy of the SAGE intervention in two pilot projects and evaluated the internal and external validity of the pilot tests using the RE-AIM framework.	Children or Youth	89 children, 6 centres, 20 parents	School	Education, Enablement, Training	12 times 1 hour weekly sessions of learning activities, newsletter to parents	Pilot study efficacy evaluation	Physical activity, Diet, Parenting practices, Representativeness, Adoption, Implementation, Potential for maintenance	RE-AIM
TAME health (Testing Activity Monitors’ Effect on health)	Lewis ZH, Ottenbacher KJ, Fisher SR, Jennings K, Brown AF, Swartz MC, et al. The feasibility and RE-AIM evaluation of the TAME health pilot study. International Journal of Behavioral Nutrition and Physical Activity. 2017;14:1-15.	USA	To determine the feasibility and acceptability of the TAME health (Testing Activity Monitors’ Effect on health) pilot intervention within the RE-AIM framework.	Adults	40 patients, 36 stakeholders	Health Care Setting	Education, Environmental restructuring	Counseling using the 5 A’s (assess, advise, agree, assist, arrange) plus activty monitors	Pilot study	Demographics, Reach, Adoption, Effectiveness (Physical Activity), Implementation, Maintenance individual & organisational	RE-AIM
Walking Works	Adams EJ, Chalkley AE, Esliger DW, Sherar LB. Evaluation of the implementation of a whole-workplace walking programme using the RE-AIM framework. BMC Public Health. 2017;17:1-18.	England	To evaluate the Walking Works programme, using RE-AIM to evaluate the implementation of the programme at the individual (i.e. employee) and organisational (i.e. workplace) level.	Adults	1544 participants	Workplace	Education, Enablement, Environmental restructuring, Incentivisation, Modelling, Persuasion,Training	Multiple components to increase walking	Cross sectional survey & process evaluation	Physical activity, Mediators of behaviour change, Reach, Adoption, Implementation, Maintenance	RE-AIM
Dutch community-based health-enhancing physical activity (CBHEPA) Communities on the Move (CoM)	Herens M, Wagemakers A, Vaandrager L, van Ophem J, Koelen M. Contexts, Mechanisms, and Outcomes That Matter in Dutch Community-Based Physical Activity Programs Targeting Socially Vulnerable Groups. Evaluation and the Health Professions. 2017;40(3):294-331.	Netherlands	To identify key combinations of contextual factors and mechanisms that trigger outcomes of interest in Dutch CBHEPA programs from a practitioner perspective, the interventions aim was to enhance physical activity levels in socially vulnerable groups in order to improve participants’ quality of life and societal participation.	Adults	6 programmes, 9 trainers	Other Community Setting	Education, Enablement	Various mixed sport activities	Multiple case study	Context, Reach, Participation, Physical Activity, Programme Adherence	Realist Evaluation
Local Authority-based Sport and Physical Activity strategy	Daniels JE, Bell B, Horrocks C. Capturing the realities of sports programmes: systematic ‘messiness’? International Journal of Sport Policy and Politics. 2018;10(4):779-94.	England	The paper sets out the complexities of Realistic Evaluation as a methodological approach. The findings for the Realistic Evaluation as an evidence base at a strategic level for community sport development are then explored and the paper reflects on the Realistic Evaluation process.	Multiple	Various sample sizes for sub-studies	Other Community Setting	Enablement, Modelling, Training	Various	Realist evaluation	Quality of life, Volunteer impact, Agreed KPIs, Implemenation measures, Community measures, Well-being	Realist Evaluation
Local Environment Model	Willis CE, Reid S, Elliott C, Rosenberg M, Nyquist A, Jahnsen R, et al. A realist evaluation of a physical activity participation intervention for children and youth with disabilities: What works, for whom, in what circumstances, and how? BMC Pediatrics. 2018;18(1).	Norway	To describe the association between context, mechanisms and outcome(s) of a participation-focused physical activity intervention to understand what works, in what conditions, and how.	Children or Youth with disabilities & families	31 children, 26 mothers, 18 fathers	Other Community Setting	Enablement, Training	Various physical activities	Qualitative ethnographic realist evaluation	Context-Mechanisms-Outcome relationships	Realist Evaluation
Project SoL	Mikkelsen BE, Bloch P, Reinbach HC, Buch-Andersen T, Winkler LL, Toft U, et al. Project SoL—A community-based, multi-component health promotion intervention to improve healthy eating and physical activity practices among danish families with young children part 2: Evaluation. International Journal of Environmental Research and Public Health. 2018;15(7).	Denmark	The aim is to describe the evaluation design of Project SoL.	Children or Youth	Various sample sizes for sub-studies	Other Community Setting	Not Stated	Multi-component intervention	Quasi-experimental mixed methods realistic evaluation	Physical activity, Health behaviours, Community awareness, Purchase patterns, Anthropometric measures, Knowledge, Preferences, Childrens' perceptions of health, Perceptions of staff on roles of supermarkets and media professionals in health promotion, Motivations and barriers to engage	Realist Evaluation
Walking With Poles Program (WWPP)	Fournier B, Manon P, Johanne F, Nathalie B, Lorthios-Guilledroit A, Marie-Ève M. Development and implementation of a community-based pole walking program for older adults. Activities, Adaptation and Aging. 2019;43(1):1-22.	Canada	To describe the approach used to develop the WWPP and outline the contents of the program. It also includes the implementation outcomes of this program among seven community organizations for older adults in the context of a program evaluation.	Older People	76 participants	Other Community Setting	Enablement, Training	Nordic walking	Pilot quasi-experimental study	Reach, Demographics, Health, Program delivered, Program received, Satisfaction	Developing a Process-Evaluation Plan for Assessing Health Promotion Program Implementation: A How-To Guide; Logic Model
Supporting Physical Activity in the Childcare Environment (SPACE)	Driediger M, Vanderloo LM, Burke SM, Irwin JD, Gaston A, Timmons BW, et al. The Implementation and Feasibility of the Supporting Physical Activity in the Childcare Environment (SPACE) Intervention: A Process Evaluation. Health Education and Behavior. 2018;45(6):935-44.	Canada	To conduct a process evaluation of the SPACE intervention to understand the quality and extent of intervention implementation. SPACE aimed to increase the physical activity levels and decrease the sedentary time of preschoolers.	Children or Youth	200 children, 49 educators	School	Enablement, Environmental restructuring, Training	Play based activities	Process evaluation of single-blind CRCT	Demographics, Number & timing of outdoor play sessions, Attendance, Adherence, Dose delivered, Context, Feasibility, Perceived effectiveness & enjoyment, Communication & future implementation	Developing a Process-Evaluation Plan for Assessing Health Promotion Program Implementation: A How-To Guide; PRECEDE PROCEED
IDEFICS (Identification and prevention of Dietary- and lifestyle-induced health EFfects In Children and infantS)	Verloigne M, Ahrens W, De Henauw S, Verbestel V, Marild S, Pigeot I, et al. Process evaluation of the IDEFICS school intervention: Putting the evaluation of the effect on children's objectively measured physical activity and sedentary time in context. Obesity Reviews. 2015;16(Supplement 2):89-102.	Belgium	To describe the intervention implementation and reception with specific regard to physical activity within Belgian schools participating in the IDEFICS intervention, and to examine if a higher intervention process score showed more favourable effects on children’s objectively measured physical activity and sedentary time.	Children or Youth	333 participants	School	Education, Enablement, Environmental restructuring, Training	Education programme, environmental changes to playground	Cohort study	Physical activity, Sedentary time, 44 Process Items	Developing a Process-Evaluation Plan for Assessing Health Promotion Program Implementation: A How-To Guide; Process Evaluation for Public Health
Intergenerational Physical Activity Intervention for Grandparents Raising Grandchildren	Young T, Sharpe C. Process evaluation results from an intergenerational physical activity intervention for grandparents raising grandchildren. Journal of Physical Activity and Health. 2016;13(5):525-33.	USA	To explore components of process evaluation in an intergenerational physical activity intervention for grandparents and grandchildren.	Children & Grandparents	12 grandparents, 23 children	Other Community Setting	Education, Enablement, Incentivisation	Zumba	Process evaluation	Demographics, Recruitment, Dose, Fidelity, Context	Developing a Process-Evaluation Plan for Assessing Health Promotion Program Implementation: A How-To Guide; Process Evaluation for Public Health
It’s LiFe!	Verwey R, van der Weegen S, Spreeuwenberg M, Tange H, van der Weijden T, de Witte L. Process evaluation of physical activity counselling with and without the use of mobile technology: A mixed methods study. International Journal of Nursing Studies. 2016;53:3-16.	Netherlands	To examine the reach, implementation and satisfaction with the counselling protocol and the tool.	Adults (nurses and patients with Type 2 Diabetes or COPD)	131 patients, 20 providers	Health Care Setting	Education, Training	Information booklet & consultations, website & self-management tool	Process evaluation of CRCT	Demographics, Recruitment, Reach, Context, Fidelity, Dose, Experiences, Feasibility, Satisfaction	Developing a Process-Evaluation Plan for Assessing Health Promotion Program Implementation: A How-To Guide; Process Evaluation for Public Health
Classes in Motion	Grillich L, Kien C, Takuya Y, Weber M, Gartlehner G. Effectiveness evaluation of a health promotion programme in primary schools: a cluster randomised controlled trial. BMC Public Health. 2016;16:679.	Austria	The objective of our study was to assess the effectiveness of an integrated health promotional programme in Lower Austrian elementary schools based on the HPS framework to increase children’s emotional and social experience, physical activity and well-being at school.	Children or Youth	53 classes, in 45 schools (816 children completed baseline & follow up)	School	Training	20 hours tailored training by health promotion specialist to develop teacher competence to create a healthy learning environment and improve the quality of physical education classes	CRCT	15 outcomes grouped into five categories: Emotional and social experience in school, Physical sctivity, Well-being, Attention serformance, Motor skills	Logic Model, Swiss Model for Outcome Classification
ENGAGE-HD	Quinn L, Trubey R, Gobat N, Dawes H, Edwards RT, Jones C, et al. Development and delivery of a physical activity intervention for people with huntington disease: Facilitating translation to clinical practice. Journal of Neurologic Physical Therapy. 2016;40(2):71-80.	Wales	To describe the development and delivery of ENGAGE-HD, a single-blind, exploratory phase II multisite randomized, controlled trial of a 14-week physical activity intervention compared with a social contact control intervention.	Adults (Huntington Disease)	46 participants	Other Community Setting	Education, Modelling, Training	6 home visits from coaches over 14 weeks with interim phone support, based on exercise & walking	Qualitative study	Fidelity, Training, Cost	Logic Model; MRC Guidance for Development & Evaluation of Complex Interventions
Move for Wellbeing in School	Smedegaard S, Brondeel R, Christiansen LB, Skovgaard T. What happened in the 'Move for Well-being in School': A process evaluation of a cluster randomized physical activity intervention using the RE-AIM framework. International Journal of Behavioral Nutrition and Physical Activity. 2017;14(1).	Denmark	To address the gap in the translation of research into practice through an extensive process evaluation of the Move for Well-being in School programme using the RE-AIM framework. The Move for Well-being in School intervention (MWS) aimed to improve psychosocial well-being among school-aged children and youths.	Children or Youth	12 intervention schools, 148 educators, 2604 pupils at follow up	School	Education, Enablement, Training	Physical activity in school	Fourphased intervention – design, pilot, RCT & process evaluation	Delivery, Perceptions of well-being, Reach, Adoption, Implementation, Maintenance	MRC Guidance for Development & Evaluation of Complex Interventions; RE-AIM
West Midlands ActiVe lifestyle and healthy Eating in School children (WAVES)	Griffin TL, Clarke JL, Lancashire ER, Pallan MJ, Adab P. Process evaluation results of a cluster randomised controlled childhood obesity prevention trial: the WAVES study. BMC Public Health. 2017;17:1-13.	England	To demonstrate a replicable method of process evaluation data synthesis for use by other complex health intervention researchers, and to present the results of the WAVES study process evaluation, demonstrating how the intervention was delivered and received.	Children or Youth	54 schools	School	Education, Enablement, Modelling, Training	Additional daily school-time physical activity, cooking workshops, 6 week healthy lifestyle promotion programme run by a local football club, signposting to local physical activity opportunities.	Process evaluation of CRCT	Fidelity, Reach, Recruitment, Quality, Participant responsiveness, Context	MRC Guidance for Process Evaluation of Complex Interventions; Process Evaluation for Public Health
Walk Well	Matthews L, Mitchell F, Stalker K, McConnachie A, Murray H, Melling C, et al. Process evaluation of the Walk Well study: a cluster-randomised controlled trial of a community based walking programme for adults with intellectual disabilities. BMC Public Health. 2016;16(1):1-11.	Scotland	Process evaluation to explore the feasibility of a 12-week walking intervention for adults with intellectual disabilities in relation to context, recruitment and retention, reach, implementation and fidelity.	Adults (intellectual disabilities)	102 participants	Other Community Setting	Education, Training	Walking	Process evaluation of RCT	Physical activity, Anthropometric measures, Well-being, Context, Recruitment, Retention, Reach, Implementation, Fidelity	Process Evaluation for Public Health; WHO
Dutch ‘BeweegKuur’	Berendsen BAJ, Kremers SPJ, Savelberg HHCM, Schaper NC, Hendriks MRC. The implementation and sustainability of a combined lifestyle intervention in primary care: mixed method process evaluation. BMC Family Practice. 2015;16(1):1-12.	Netherlands	Evaluated the process of implementation, execution and continuation of the ‘BeweegKuur’ in primary care from a participant and HCP perspective. Aimed to provide insight into possible barriers and facilitators in execution and sustainability of combined lifestyle intervnetions in primary care.	Adults (overweight, obese and with comordities)	25 providers, 411 participants	Health Care Setting	Education, Training	Motivational Interviewing, coaching	Process evaluation of CRCT	Reach, Recruitment, Fidelity, Dose delivered, Dose received, Context, Implementation	Developing a Process-Evaluation Plan for Assessing Health Promotion Program Implementation: A How-To Guide; Process Evaluation for Public Health; RE-AIM
Workplace intervention for Nurses	Torquati L, Kolbe-Alexander T, Pavey T, Leveritt M. Changing Diet and Physical Activity in Nurses: A Pilot Study and Process Evaluation Highlighting Challenges in Workplace Health Promotion. Journal of Nutrition Education and Behavior. 2018;50(10):1015-25.	Australia	To use RE-AIM to evaluate and understand key implementation and context factors of a diet and physical activity workplace intervention for nurses.	Adults (nurses)	47 participants	Workplace	Education, Incentivisation, Modelling, Training	Intervention materials were pedometer, app, facebook group	Pilot pre- post-test & process evaluation	Physical activity, Diet, Anthropometric & Health measures, Adoption, Implementation, Reach, Maintenance	Intervention Mapping; MRC Guidance for Process Evaluation of Complex Interventions; RE-AIM
SLIMMER study (originally SLIM) (SLIM iMplementation Experience Region Noord- en Oost-Gelderland))	van Dongen EJD, G.Jansen, S. C.Ter Beek, J.Huijg, J. M.Leerlooijer, J. N.Hiddink, G. J.Feskens, E. J.Haveman-Nies, A. Process evaluation of a randomised controlled trial of a diabetes prevention intervention in Dutch primary health care: the SLIMMER study. Public health nutrition. 2016;19(16):3027-38.	Netherlands	To investigate how the SLIMMER intervention was delivered and received in Dutch primary health care and how this could explain intervention effectiveness.	Adults (Diabetes)	155 participants, 45 providers	Health Care Setting	Education, Enablement, Training	Aerobic & resistance exercise programme supervised by a physiotherapist 1 to 2 hours per week for 40 weeks.	Process evaluation of RCT	Physical activity, Anthropometric measures, Health status, Diet, Recruitment, Reach, Dose received, Acceptability, Implementation, Context	Developing a Process-Evaluation Plan for Assessing Health Promotion Program Implementation: A How-To Guide; Outcome Model; Process Evaluation for Public Health
SHAPES	Saunders RP, Pfeiffer K, Brown WH, Howie EK, Dowda M, O'Neill JR, et al. Evaluating and Refining the Conceptual Model Used in the Study of Health and Activity in Preschool Environments (SHAPES) Intervention. Health Education and Behavior : the official publication of the Society for Public Health Education. 2017;44(6):876-84.	USA	Investigates the appropriateness of the conceptual model that guided the SHAPES intervention. Describe completeness and fidelity of intervention delivery at the classroom level, the relationship between completeness and fidelity and physical activity outcomes, and explores alternative conceptual models of a physical activity-promoting environment in preschools.	Children or Youth	567 participants	School	Education, Enablement, Training	Providing physical activity opportunities by changes to school environments and instructional practices	Process evaluation of controlled trial	Physical activity, Completeness, Fidelity, Social environment, Enjoyment, Implementation	Baranowski & Stables' Concepts in Process Evaluation; Intervention Mapping; Logic Model; PRECEDE PROCEDE; Process Evaluation for Public Health
